# Supplementary material for: Are Autochthonous Bacteria of Desert Root Environments Capable of Increasing Crop Tolerance to Saline Stress?
Source: Plants (Basel). 2026 Mar 13;15(6):892. doi: 10.3390/plants15060892 (PMC13030662; doi:10.3390/plants15060892)
Supplement: Supplementary file 1 [file plants-15-00892-s001.zip]

Archive with 2 entries (2 files):
- Supplementary data sheet S1.xlsx
- Fig-S1-S2.pdf
